# Supplementary material for: Quality of life of children with residual seizures after epileptic resection surgery
Source: Front Neurol. 2022 Dec 21;13:1066953. doi: 10.3389/fneur.2022.1066953 (PMC9811176; doi:10.3389/fneur.2022.1066953)
Supplement: Supplementary file 1 [file Data_Sheet_1.XLSX]

## Sheet: Sheet1
Number	gender（1=male)	age_at_onset_(year)	Age_at_surgery_(year)	Duration_of_epilepsy_(year)	Follow-up_Duration_(year)	Age_at_Follow-up_(year)	Complications_BF_SGR	Perinatal_adverse_events	Delayed_Language_Development_BF_SGR	Delayed_Motor_Development_BF_SGR	Generalized seizure(BF_SGR)	frequecy	polypharmacy	Surgery Type	Temporal epileptogenic focus	General Epileptogenic Focus	General pattern on ictal EEG	Pathological type	Surgery Complication	Short-term sequelae	Encephalomalacia foci	Residual lesion	polypharmacy (AT_SGR)	recurrence time (month)	ILAE Classification （1 year）	Generalized seizure(AT_SGR)	frequency（1year）	Long-term sequelae	Secondary surgery	ILAE Classification （latest）	The quality of life	family income ＜5800	Caregiver's educational background
1	1	1	1	0	7	8	hydrocephalus	0	0	0	0	weekly	0	Focal Resection	0	0	lateral	Choroid plexus papilloma	hydrocephalus	0	1	0	0	8	3	0	yearly	hemiplegia, facioplegia	0	1	90.02	0	University
2	0	7	8	1	7	15	0	0	0	0	1	weekly	0	Focal Resection	0	0	lateral	FCD Ia	0	0	1	1	1	3	6	0	daily	0	0	5	51.56	1	Secondary school
3	1	5	8	3	7	15	mental_retardation	intracranial_hemorrhage	1	1	1	daily	1	polylobectomy	1	1	bililateral	Encephalomalacia foci	0	0	1	0	1	1	5	1	daily	Mental retardation	0	5	52.46	1	Secondary school
4	1	3	12	9	7	21	0	0	1	1	1	monthly	0	polylobectomy	0	1	lateral	FCD IIb	intracranial infection	0	1	0	0	8	5	0	yearly	0	0	3	56.25	0	High school
5	1	1	1	0	7	8	0	0	0	0	0	weekly	0	Focal Resection	1	1	lateral	FCD Ia	intracranial infection	0	0	0	0	3	4	0	monthly	0	0	4	83.13	1	High school
6	0	8	8	0	6	14	0	0	0	0	0	monthly	0	polylobectomy	1	0	bililateral	Oligodendroglioma	0	0	0	1	1	8	4	0	monthly	0	0	4	56.25	1	Secondary school
7	1	9	11	2	6	17	0	0	0	0	1	weekly	1	Focal Resection	0	0	lateral	FCD IIb	0	0	1	1	1	1	5	0	weekly	0	1	3	64.06	0	Primary school
8	0	3	6	3	6	9	motor dysfunction	0	1	0	0	monthly	1	Focal Resection	0	0	lateral	DENT	0	0	1	0	0	7	4	0	monthly	0	0	1	85.94	0	Primary school
9	1	11	11	0.1	6	17	0	0	0	1	1	daily	0	Focal Resection	1	0	lateral	Pilocytic astrocytoma	0	0	1	0	0	10	5	1	monthly	0	0	5	42.25	1	High school
10	0	1	1	0	6	7	0	0	0	0	1	monthly	0	Focal Resection	0	0	lateral	Medulloblastoma	intracranial infection	0	0	1	0	4	3	1	monthly	0	0	5	51.34	0	Secondary school
11	0	7	8	1	6	13	0	0	0	0	1	weekly	0	Focal Resection	0	0	lateral	FCD Ia	0	0	0	1	1	3	5	0	weekly	0	0	5	71.85	1	Secondary school
12	0	8	8	0	6	14	0	0	0	0	0	monthly	0	polylobectomy	1	0	bililateral	Oligodendroglioma	0	0	0	1	1	8	4	0	monthly	0	0	4	56.25	1	Secondary school
13	1	1	1	0	5	6	hydrocephalus	0	0	1	1	monthly	0	Focal Resection	0	0	lateral	Choroid plexus papilloma	hydrocephalus、hemorrhage	0	1	0	0	6	3	0	yearly	0	0	1	92.19	0	University
14	1	5	6	1	5	11	0	0	0	0	0	weekly	0	Focal Resection	0	0	bililateral	Moyamoya disease	0	0	0	0	0	1	6	0	weekly	0	1	1	92.19	1	High school
15	0	7	8	1	5	13	hemiplegia	0	1	0	1	daily	0	polylobectomy	0	1	bililateral	Encephalomalacia foci	0	0	1	0	1	1	4	0	monthly	0	0	1	53.14	0	University
16	1	10	10	0	5	15	0	0	0	0	1	monthly	0	Focal Resection	0	0	lateral	Ependymoma	hemorrhage	0	1	0	0	4	3	0	monthly	0	0	3	65.62	0	High school
17	1	2	2	0	5	7	0	cord_around_neck	1	0	1	daily	0	polylobectomy	0	0	lateral	FCD IIb	pneumonia	0	0	1	1	2	5	1	daily	0	0	4	51.56	1	University
18	0	8	8	0	5	13	0	0	0	0	1	monthly	0	Focal Resection	0	0	lateral	FCD Ic	0	0	0	1	1	5	6	0	weekly	0	0	5	78.13	0	University
19	1	6	6	0	5	11	0	0	0	0	0	daily	0	Focal Resection	0	0	lateral	FCD Ic	0	0	1	0	0	1	6	0	daily	hemiplegia, facioplegia	0	5	29.69	1	High school
20	1	5	5	1	5	10	hemiplegia	0	0	0	0	daily	0	Focal Resection	1	0	lateral	Moyamoya disease	0	0	1	0	0	1	5	0	monthly	0	1	4	59.37	0	Secondary school
21	0	6	6	0	5	11	0	asphyxia	0	0	1	daily	0	Focal Resection	1	0	bililateral	DENT	0	0	0	1	0	1	4	1	weekly	0	0	5	67.19	0	Secondary school
22	1	11	12	1	5	17	0	0	0	0	1	daily	0	polylobectomy	1	0	lateral	DENT	intracranial infection	0	0	1	1	1	3	1	yearly	0	0	3	78.13	0	Secondary school
23	1	5	8	3	4	13	mental_retardation	intracranial_hemorrhage	1	1	1	daily	1	polylobectomy	1	1	bililateral	Encephalomalacia foci	0	0	1	0	1	1	5	1	daily	Mental retardation	0	6	41.54	1	Secondary school
24	1	3	12	9	4	17	0	0	1	0	1	yearly	0	polylobectomy	0	1	lateral	FCD IIb	intracranial infection	0	1	0	0	10	5	0	yearly	0	0	3	54.69	0	High school
25	1	1	1	0	4	5	0	0	0	0	0	weekly	0	Focal Resection	1	1	lateral	FCD Ia	intracranial infection	0	0	0	0	4	4	0	monthly	0	0	4	83.33	1	High school
26	0	7	8	1	4	12	0	0	0	0	0	weekly	0	polylobectomy	1	0	bililateral	Oligodendroglioma	0	0	0	1	1	6	4	0	monthly	0	0	4	54.69	0	Secondary school
27	1	13	14	1	4	18	0	0	0	0	0	monthly	0	Focal Resection	1	0	lateral	Cavernous hemangioma	0	0	0	0	0	3	4	0	yearly	0	0	1	90.63	0	High school
28	0	12	12	0	4	16	mental_retardation	0	1	1	1	weekly	0	Focal Resection	0	0	bililateral	FCD Ib	hemorrhage	0	0	0	0	2	5	0	weekly	0	0	3	29.55	1	Secondary school
29	0	1	2	1	4	6	0	0	0	0	1	monthly	1	Focal Resection	0	0	lateral	Heterotopic Grag Matter	intracranial infection	Temporary hemiplegia	1	0	1	2	4	1	monthly	0	0	1	76.56	0	High school
30	1	4	4	0	4	8	0	0	0	1	0	daily	1	polylobectomy	0	0	bililateral	Cavernous hemangioma	0	0	1	0	1	8	3	0	yearly	0	0	1	89.06	0	High school
31	1	11	11	0	4	15	hydrocephalus	0	1	0	1	daily	0	polylobectomy	0	1	bililateral	diffuse astrocytoma	intracranial infection	0	0	1	1	1	5	1	daily	Facial paralysis	0	5	53.14	0	Secondary school
32	1	11	13	2	4	16	hemiplegia	intracranial_hemorrhage	0	1	0	yearly	0	polylobectomy	1	1	lateral	Encephalomalacia foci	0	0	0	1	0	6	3	0	yearly	Motor retardation	0	3	68.75	0	High school
33	1	9	9	0	3	12	0	0	0	0	1	monthly	0	polylobectomy	1	0	bililateral	FCD IIa	intracranial infection	0	0	0	1	4	3	0	yearly	0	0	1	71.88	0	University
34	1	1	5	4	3	7	mental_retardation	0	0	0	1	monthly	1	polylobectomy	0	1	lateral	Encephalomalacia foci	0	0	0	1	0	1	4	1	monthly	Mental retardation	0	4	13.89	1	Secondary school
35	0	1	5	4	3	9	mental_retardation	asphyxia	1	0	1	monthly	1	Focal Resection	1	1	bililateral	Encephalomalacia foci	0	0	0	1	1	1	6	0	weekly	Mental retardation	0	5	53.14	0	University
36	0	13	13	0	3	16	0	0	0	0	1	monthly	0	Focal Resection	0	0	bililateral	Diffuse glioma	0	0	0	1	0	7	3	0	yearly	0	0	1	53.16	0	High school
37	0	0	1	1	3	4	0	0	0	0	0	daily	1	Focal Resection	0	0	lateral	FCD IIa	0	0	0	0	1	5	5	0	daily	0	0	4	68.75	0	High school
38	0	2	10	8	3	13	0	0	0	0	0	daily	1	Focal Resection	0	0	bililateral	hamartoma	0	0	0	0	1	1	4	0	monthly	0	0	1	79.69	0	University
39	0	11	11	0	3	14	0	Placenta previa	0	0	0	monthly	0	Focal Resection	0	0	bililateral	Medulloblastoma	hydrocephalus、intracranial infection	0	0	0	0	3	4	0	monthly	hemiplegia, facioplegia	0	1	54.69	0	University
40	1	9	9	0	3	12	0	0	0	0	1	monthly	0	polylobectomy	1	0	bililateral	FCD IIa	intracranial infection	0	0	0	1	4	3	0	yearly	0	0	1	71.88	0	University
41	0	3	9	6	3	12	0	0	0	0	0	weekly	0	Focal Resection	0	0	lateral	FCD IIb	0	Temporary hemiplegia	1	0	1	7	4	0	monthly	0	0	5	64.06	1	University
